# Supplementary material for: Transcriptome-Wide Identification and Expression Profiling of the DOF Transcription Factor Gene Family in Chrysanthemum morifolium
Source: Front Plant Sci. 2016 Feb 23;7:199. doi: 10.3389/fpls.2016.00199 (PMC4763086; doi:10.3389/fpls.2016.00199)
Supplement: Supplementary file 1 [file Table1.XLS]

## Sheet: Sheet1
Table S1. Primer sequences used to perform 3’- RACE PCR.
primers	sequences
CmDOF5-3-F1	TAAGAGGTATTGGACAAAAGGTGG
CmDOF5-3-F2	AAAGAACAAGCGAACCGTATCA
CmDOF15-3-F1	CGTTATTGGACAAAAGGTGGC
CmDOF15-3-F2	ATGGAAAACTTAAAGCAGTCGTG
dT-AP	AAGCAGTGGTATCAACGCAGAGTACTTTTTTTTTTTTTTTT
AP	AAGCAGTGGTATCAACGCAGAGTAC
