# Supplementary material for: Transcriptome-Wide Identification and Expression Profiling of the DOF Transcription Factor Gene Family in Chrysanthemum morifolium
Source: Front Plant Sci. 2016 Feb 23;7:199. doi: 10.3389/fpls.2016.00199 (PMC4763086; doi:10.3389/fpls.2016.00199)
Supplement: Supplementary file 2 [file Table2.XLS]

## Sheet: Sheet1
Table S2. Primer sequences used to amplify the open reading frames of 21 CmDOF genes.
Gene	Forward Primer	Reverse Primer
CmDOF1	TCCAACCAACCAAACTCCACCTCATCA	GCACACGCTCACTTGTTCTACCTTCTTC
CmDOF2	CGACATCTGCCACCTCTCACTGGAA	ATGGACGAGGAGCCACATCTCAAGAA
CmDOF3	GACAACTGCCACCTGCCATGATGA	ACCGAATTACAGTGCTATCTGATGACCA
CmDOF4	AGTTGCTTGTTCATTGTTGTATTAGTTAG	TCACCCATGCATCCGGTTCTT
CmDOF5	ACACCTTCATATCATGGATGCTGCTCAA	TCCCTTATCACATGCTTTCGCCATTCTT
CmDOF6	TCTAATGGATGCTGCTCAATGGTCAGAG	TTACCATGATCCTCCTCCTAACCCTTCA
CmDOF7	GGTAAATTGTCTGATCAACAATGGA	ATATTTACCATGCTGAACTACCTCC
CmDOF8	TCTCTATTTGCTGCTTCTTTCAGCCATG	GCCAATCAACCAATGATACACAACACT
CmDOF9	TCTCAGCATTAGATACTTGACGAGTGT	CTAGATCAAGGACGAAATCGAAGAACCA
CmDOF10	GAAGAAATTATTGATGGCATCCGCAGCT	GGACTGGCTAGATAAGTGAATCCGAGGT
CmDOF11	TTGCTGCTTCTTTCAGCCATG	TTACCATGATCCTCCACCCAT
CmDOF12	TGATGCCACCACCTCCACTGCTA	AGGGTTTCCACCAATTTCCTTCATACCA
CmDOF13	TAAACCATGGTTTTCTCATCTCATG	AACCCCTTCCCGCAGCAC
CmDOF14	TTCCATGTATTTACAAAGAACCCTT	GCCATATCACATCCTTGCTACCT
CmDOF15	TCTCCCACTCACAATTTTCATTC	ACATAAAGCACACATACATGATATTA
CmDOF16	AAACACCTAGAATCAAAGAGTTGCT	GAAACTCCTCTTCAACATCAAAATTA
CmDOF18	GAAATGCAAGATATACATTCTATAGGAA	ATTATACCCCATTTTCTTGTTCTGT
CmDOF19	TTCTTGGCTTGAAACTCTTCGT	CACTATGACAACTACAAACATACGAAA
CmDOF20	AATTTCAACTCCACCAAAACAAA	TTATACTTAACGAAAACTCGAACCTG
CmDOF21	TTCTATGTCGGATCCTGCTATTAAGCT	CATCATCATCATCAGTTCATCACCAAGC
