# Supplementary material for: Transcriptome-Wide Identification and Expression Profiling of the DOF Transcription Factor Gene Family in Chrysanthemum morifolium
Source: Front Plant Sci. 2016 Feb 23;7:199. doi: 10.3389/fpls.2016.00199 (PMC4763086; doi:10.3389/fpls.2016.00199)
Supplement: Supplementary file 3 [file Table3.XLS]

## Sheet: Sheet1
Table S3. Primer sequences used for transcription analysis of the 21 CmDOF genes.
Gene	Forward Primer	Reverse Primer
CmDOF1	CGGCTAATTACCATCCTGCACCTTCG	CTCGTCTCCATTCTCGGCTCGTGAA
CmDOF2	CTATTCCACCCGTTTGCCCTCCATT	CATCGTCTCTTACACGCTTTCCCAAG
CmDOF3	GATGCCAATTCCAATGCCGATTCC	TGGTCTTCTTGCTTCCTCATCTGTTG
CmDOF4	CGCCCTTCGGAACGTGCCAATA	CCGCCATGTGCCACTCCATCAT
CmDOF5	AGCGAACCGTATCATCTACATCATCTCT	AGTGTGACGTTGTATCTGTTGTTCTTGG
CmDOF6	CTGATGGAACAAGTGGTAGTGCAAGGA	TCCTCCTCCTAACCCTTCATTACTCCA
CmDOF7	TGCCTTCCAACACCATGATGATGACAA	CCATGCTGAACTACCTCCACTCCAAT
CmDOF8	TCTTCGGCACAGATGATGATTCCAATG	GAACCTCCTCCTAACATTCCACTCCAA
CmDOF9	CTATGTATGGCGGTGGTTCGACTTCT	TTGTTGTTGTTCCAATCCATCCTGCTT
CmDOF10	TGGAACAAGAACGAGCACAATCTGGAA	GGAAGGAACCGAGGAACACGCATT
CmDOF11	AAGCAGTGGCGGTGGTGTTG	TTCCGTTCCAGAATCCATTGGTATCAC
CmDOF12	GGTACTAATGGCGGTATGTATGGTGAA	TGCCTCCATCTTCATTCCTTCATCTTG
CmDOF13	CCTTCGTCAATCGTGGGAGGAAACATA	TCTTCACCGGAGGATCAACCTGAGTAT
CmDOF14	CAACTCCCGCATCCACCTTCTCTTC	GCAATCTCCAACTCTCACCACTTCCAA
CmDOF15	GAACAACAGCAACATCAGCAACAAGG	AGTAGCTCACTGGAGACGATGATCTAAG
CmDOF16	GCAGTGATAGCTTGGCGGTAACAAC	AGAGGTGAATGTTCGGAAGATGAGGTC
CmDOF18	CTACAACAGTGGCTTCAGCTTCTACATC	AGGGTCTGGTGACATAAATTGAGTATCG
CmDOF19	TCCAAACGTGCCTCGAACACAAGAA	GCGAAACTTCCACTACGAATCCCAGAA
CmDOF20	GGAATCCGAATGTGGGTGAGAATGG	TTAATCTCAGCATCAGCACCAACATCAG
CmDOF21	CGTTATGGTCAACTCTCGGCATCTCA	ACAGTCTCACGAAAGTTAAGCGATCTTG
EF1α	TTTTGGTATCTGGTCCTGGAG	CCATTCAAGCGACAGACTCA
