# Supplementary material for: Transcriptome-Wide Identification and Expression Profiling of the DOF Transcription Factor Gene Family in Chrysanthemum morifolium
Source: Front Plant Sci. 2016 Feb 23;7:199. doi: 10.3389/fpls.2016.00199 (PMC4763086; doi:10.3389/fpls.2016.00199)
Supplement: Supplementary file 4 [file Table4.XLSX]

## Sheet: Supplementary Table S4
Table S4. The target prediction of miRNA
miRNA	Target	Expectation	UPE	miRNA_start	miRNA_end	Target_start	Target_end	miRNA_aligned_fragment	Target_aligned_fragment
miR172	CmDOF1	3	20.476	1	20	1412	1431	GGAAUCUUGAUGAUGCUGCA	UGCAGCAUUAUCAAGGUCUC
miR6185	CmDOF1	3	21.877	1	20	613	632	UCUGGCAGCGACGGGAACAU	AUGUUCCUGUAGGUGCCGGA
miR8143	CmDOF1	3	12.304	1	19	47	66	GAGAGAU-GGUGGACAGAUC	GAUCUGUCCAUCUAUUUCUC
miR7100	CmDOF3	3	10.159	1	20	546	565	UUAUAAUGAAACGGUAAUGA	GGAUUGUCGUUUCAUUAUAA
miR166a-5p	CmDOF5	3	15.291	1	21	748	767	GGAAUGUUGUCUGGUUCAAGG	UCUUGAACCA-ACAACAUUCA
miR5658	CmDOF6	1.5	14.062	1	20	273	292	AUGAUGAUGAUGAUGAUGAA	UUCAUCAUCAGUAUCAUCAU
miR774b-5p	CmDOF8	3	11.005	1	21	414	434	UGAGAUGAAGAUAUGGGUGAU	AUCUUCUAUAUCAUCAUCUCA
miR1860-3p	CmDOF9	3	23.056	1	20	590	609	AUCUGGAAGCUAGGUUUUCU	CGAAAACCUUGUUUCCGGAU
miR6023	CmDOF11	3	18.084	1	20	722	741	UUCCAUGAAAGAGUUUUUGG	CCAUAAACUCCUUCAUGGGG
miR8006-5p	CmDOF15	3	7.267	1	20	325	344	UAGUUUUUGGACGACAGGGG	CCUCAGACGUCCAAAAGCUA
miR7743-5p	CmDOF16	3	20.842	1	24	463	486	AGCAUCUACUGAUAGUUUGACUGC	GUUGUUCAGCUAUCAGGAGAUGCU
miR418	CmDOF18	3	11.035	1	20	7	26	UAAUGUGAUGAUGAAAUGAC	GAUAUUUCGUGAUCACAUUA
miR5646	CmDOF19	1	20.767	1	20	321	340	GUUCGAGGCACGUUGGGAGG	CCUCCAAACGUGCCUCGAAC
miR1030	CmDOF20	3	23.778	1	21	532	552	CCUGCAUCUGCACCUGCACCG	UGGUGCAGGUGCUGAUGUUGG
miR414	CmDOF21	2	9.313	1	21	1405	1425	UCAUCUUCAUCAUCAUCGUCA	UGAUGAUGAUGAUGAUGAUGA
miR395f-5p	CmDOF21	2.5	18.078	1	21	112	132	GUUCCCUUAAACGCUUUAUUG	UGACAAAGAGUUUAAGGGAAC
