# Supplementary material for: Transcriptome-Wide Identification and Expression Profiling of the DOF Transcription Factor Gene Family in Chrysanthemum morifolium
Source: Front Plant Sci. 2016 Feb 23;7:199. doi: 10.3389/fpls.2016.00199 (PMC4763086; doi:10.3389/fpls.2016.00199)
Supplement: Supplementary file 5 [file Table5.XLS]

## Sheet: Sheet1
Table S5. Primers used for RLM-RACE.
Primer Name	Primer sequences
DOF3-RLM-R1	GCTCCAATAAGGGGAATGGTATA
DOF3-RLM-R2	GGAAGCTATCACAGTTGACCCAC
DOF15-RLM-R1	TTGAGTGGCTCTGAGTAATGATAAA
DOF15-RLM-R2	CAGATGACACGACTGCTTTAAGTT
DOF21-RLM-R1	TTCGGAAACAATGAGATGGC
DOF21-RLM-R2	CAACGGGCGTGTTTCTCATAG
